# Supplementary material for: Test–retest reliability of splenic volume assessment by ultrasonography
Source: Sci Rep. 2022 Nov 8;12:18976. doi: 10.1038/s41598-022-23384-6 (PMC9643442; doi:10.1038/s41598-022-23384-6)
Supplement: Supplementary file 1 — Supplementary Information. [file 41598_2022_23384_MOESM1_ESM.xlsx]

## Sheet: C01
test 1
				code: C01
Baseline								Post apnea
timing	-5	-4	-3	-2	-1	0		0	+1	+2	+3	+4	+5
length (L)	11.7	10.7	11.2	11.8	11.9	10.9		11.4	11.2	10.6	11.2	10.8	10.9
Thickness (T)	3.35	3.37	3.67	3.3	3.76	3.48		3.59	3.38	3.26	3.24	3.47	3.65
Width (W)	8.5	7.67	8.34	8	7.95	7.71		7.29	7.49	7.15	8.07	8.18	8.43
	5.85	5.35	5.6	5.9	5.95	5.45		5.7	5.6	5.3	5.6	5.4	5.45
	4.25	3.835	4.17	4	3.975	3.855		3.645	3.745	3.575	4.035	4.09	4.215
	0.9	0.465	0.5	0.7	0.215	0.375		0.055	0.365	0.315	0.795	0.62	0.565
Volume	211.375	162.367	201.01	191.65	196.32	168.02		158.568	162.927	140.763	183.538	184.837	199.142
apneatid (sec)
86
start
00:05:00
test 2
Baseline								Post apnea
timing	-5	-4	-3	-2	-1	0		0	+1	+2	+3	+4	+5
length (L)	10.8	10.7	10.9	11.2	11.4	11		10.4	10.9	10.1	10.9	11	10.9
Thickness (T)	3.26	3.45	3.47	3.31	3.43	3.36		3.466	3.13	3.31	3.41	3.46	3.54
Width (W)	7.3	7.86	8.3	8.36	8.1	8.36		7.6	7.29	7.85	7.78	7.79	8.13
	5.4	5.35	5.45	5.6	5.7	5.5		5.2	5.45	5.05	5.45	5.5	5.45
	3.65	3.93	4.15	4.18	4.05	4.18		3.8	3.645	3.925	3.89	3.895	4.065
	0.39	0.48	0.68	0.87	0.62	0.82		0.334	0.515	0.615	0.48	0.435	0.525
Volume	148.949	170.474	191.302	196.044	191.219	193.516		156.044	148.621	158.936	170.09	172.573	185.463
apneatid (sec)
1.26
start
00:05:05

## Sheet: C02
test 1
				code: C02
Baseline								Post apnea
timing	-5	-4	-3	-2	-1	0		0	+1	+2	+3	+4	+5
length (L)		11.4	11.2	11.4	10.8	11.5		10	10.7	10.8	10.8	11.2	11
Thickness (T)		3.8	3.75	4.08	4.23	4.26		4.11	4.08	3.79	4.03	3.95	4.01
Width (W)		7.89	7.48	7.78	7.86	7.47		7.44	7.44	7.64	7.79	7.88	8.02
	0	5.7	5.6	5.7	5.4	5.75		5	5.35	5.4	5.4	5.6	5.5
	0	3.945	3.74	3.89	3.93	3.735		3.72	3.72	3.82	3.895	3.94	4.01
	0	0.145	-0.01	-0.19	-0.3	-0.525		-0.39	-0.36	0.03	-0.135	-0.01	0
Volume		185.536	164.049	180.212	173.655	164.675		143.318	153.603	165.021	171.369	182.064	185.224
apneatid (sec)
62
start
00:05:30
test 2
Baseline								Post apnea
timing	-5	-4	-3	-2	-1	0		0	+1	+2	+3	+4	+5
length (L)	11	11	11.4	11	11.1	11.2		11.1	10.7	11.3	11.1	10.9	11.2
Thickness (T)	3.74	3.82	3.89	4.09	3.83	3.82		3.68	3.72	3.65	4.09	4.11	3.88
Width (W)	7.98	7.73	8.05	8.02	8	8.07		6.97	7.21	7.64	7.76	7.78	7.96
	5.5	5.5	5.7	5.5	5.55	5.6		5.55	5.35	5.65	5.55	5.45	5.6
	3.99	3.865	4.025	4.01	4	4.035		3.485	3.605	3.82	3.88	3.89	3.98
	0.25	0.045	0.135	-0.08	0.17	0.215		-0.195	-0.115	0.17	-0.21	-0.22	0.1
Volume	182.661	172.048	193.181	185.15	185.641	190.408		140.729	145.468	172.33	174.473	172.167	185.663
apneatid (sec)
45
start
00:06:32

## Sheet: C03
test 1
				Code:C03
Baseline								Post apnea
timing	-5	-4	-3	-2	-1	0		0	+1	+2	+3	+4	+5
length (L)	11.2	10.8	10.9	10.9	10.9	10.9		10.2	10.6	10.8	10.4	10.5	10.6
Thickness (T)	4.42	4.1	4.06	4.63	4.81	3.79		4.02	4.24	4.69	4.63	4.82	4.71
Width (W)	8.26	8.29	8.73	8.21	8.03	8.21		7.37	7.46	7.78	7.87	7.98	7.85
	5.6	5.4	5.45	5.45	5.45	5.45		5.1	5.3	5.4	5.2	5.25	5.3
	4.13	4.145	4.365	4.105	4.015	4.105		3.685	3.73	3.89	3.935	3.99	3.925
	-0.29	0.045	0.305	-0.525	-0.795	0.315		-0.335	-0.51	-0.8	-0.695	-0.83	-0.785
Volume	199.062	194.284	216.414	189.194	176.784	191.207		143.842	151.546	163.897	163.371	167.471	164.162
apneatid (sec)
73
start
00:05:00
test 2
Participant:		Date:
Baseline								Post apnea
timing	-5	-4	-3	-2	-1	0		0	+1	+2	+3	+4	+5
length (L)	10.6	11	11	11.2	11.1	11.3		10.1	10.9	10.7	11.2	11.2	10.8
Thickness (T)	4.72	4.84	4.9	4.8	4.77	5.19		4.32	4.46	4.51	4.3	4.72	4.97
Width (W)	8.68	7.84	7.83	8.1	8.01	8.2		7.47	7.36	7.91	7.81	8	7.94
	5.3	5.5	5.5	5.6	5.55	5.65		5.05	5.45	5.35	5.6	5.6	5.4
	4.34	3.92	3.915	4.05	4.005	4.1		3.735	3.68	3.955	3.905	4	3.97
	-0.38	-0.92	-0.985	-0.75	-0.765	-1.09		-0.585	-0.78	-0.555	-0.395	-0.72	-1
Volume	207.472	167.253	165.376	185.776	179.64	184.854		143.923	147.63	171.813	177.015	181.572	166.937
apneatid (sec)
72
start
00:05:30

## Sheet: C04
test 1
				code:C04
Baseline								Post apnea
timing	-5	-4	-3	-2	-1	0		0	+1	+2	+3	+4	+5
length (L)	10.9	10.2	11.1	10.6	11.1	10		9.77	10.5	10.3	10.7	11.1	10.4
Thickness (T)	3.81	4.28	4.05	4.02	4.18	4.11		3.66	4.24	4.1	4.22	4.22	4.3
Width (W)	6.98	7.33	7.57	7.29	7.88	7.96		6.65	7.3	7.4	7.38	7.53	7.36
	5.45	5.1	5.55	5.3	5.55	5		4.885	5.25	5.15	5.35	5.55	5.2
	3.49	3.665	3.785	3.645	3.94	3.98		3.325	3.65	3.7	3.69	3.765	3.68
	-0.32	-0.615	-0.265	-0.375	-0.24	-0.13		-0.335	-0.59	-0.4	-0.53	-0.455	-0.62
Volume	137.856	139.431	165.705	145.914	179.77	165.698		111.96	142.657	145.932	149.417	162.36	143.298
apneatid (sec)
57
start
00:06:45
test 2
Participant:		Date:
Baseline								Post apnea
timing	-5	-4	-3	-2	-1	0		0	+1	+2	+3	+4	+5
length (L)	11	10.8	10.4	10.8	10.8	10.4		9.94	9.8	10.4	11	11.1	10.5
Thickness (T)	3.91	4.52	4.14	4.46	4.24	4.54		4.07	4.31	4	3.96	4.23	4.32
Width (W)	7.2	7.5	7.35	7.49	7.31	7.26		7.05	7.39	7.17	7.26	7.45	7.68
	5.5	5.4	5.2	5.4	5.4	5.2		4.97	4.9	5.2	5.5	5.55	5.25
	3.6	3.75	3.675	3.745	3.655	3.63		3.525	3.695	3.585	3.63	3.725	3.84
	-0.31	-0.77	-0.465	-0.715	-0.585	-0.91		-0.545	-0.615	-0.415	-0.33	-0.505	-0.48
Volume	148.177	152.333	144.729	152.833	147.212	134.485		126.245	136.229	138.092	150.528	158.32	159.598
apneatid (sec)
57
start
00:05:00

## Sheet: C05
test 1
				code C05
Baseline								Post apnea
timing	-5	-4	-3	-2	-1	0		0	+1	+2	+3	+4	+5
length (L)	9.65	9.05	9.28	9.58	9.01	9.92		9.24	9.55	9.5	9.64	9.7	9.16
Thickness (T)	3.36	3.88	3.33	3.29	3.35	3.05		3.2	2.91	3.08	3.17	3.38	3.32
Width (W)	6.1	6.55	6.91	6.54	6.58	6.56		6.44	6.01	6.32	6.25	6.4	6.59
	4.825	4.525	4.64	4.79	4.505	4.96		4.62	4.775	4.75	4.82	4.85	4.58
	3.05	3.275	3.455	3.27	3.29	3.28		3.22	3.005	3.16	3.125	3.2	3.295
	-0.31	-0.605	0.125	-0.02	-0.06	0.23		0.02	0.095	0.08	-0.045	-0.18	-0.025
Volume	93.0321	98.1765	115.849	107.266	102.091	111.208		100.319	90.214	99.2739	98.5605	103.684	104.135
apneatid (sec)
87
start
00:05:00
test 2
Participant:		Date:
Baseline								Post apnea
timing	-5	-4	-3	-2	-1	0		0	+1	+2	+3	+4	+5
length (L)	9.42	9.82	9.87	9.6	9.67	9.67		9.32	9.33	9.58	9.4	9.73	9.59
Thickness (T)	3.39	2.82	2.97	2.56	2.64	2.88		2.87	2.37	3.08	3.24	3.03	3.44
Width (W)	6.4	6.61	6.4	6.37	6.51	6.48		6.15	6.14	6.61	6.5	6.33	6.63
	4.71	4.91	4.935	4.8	4.835	4.835		4.66	4.665	4.79	4.7	4.865	4.795
	3.2	3.305	3.2	3.185	3.255	3.24		3.075	3.07	3.305	3.25	3.165	3.315
	-0.19	0.485	0.23	0.625	0.615	0.36		0.205	0.7	0.225	0.01	0.135	-0.125
Volume	100.654	109.905	105.289	98.051	103.456	104.987		91.8729	87.2946	109.07	103.97	101.879	110.2
apneatid (sec)
87
start
00:06:00

## Sheet: C06
test 1
				code: C06
Baseline								Post apnea
timing	-5	-4	-3	-2	-1	0		0	+1	+2	+3	+4	+5
length (L)	9.24	9.69	9.38	9.3	9.56	9.38		9.23	9.21	9.34	9.4	9.49	9.63
Thickness (T)	3.75	3.61	3.31	3.59	3.56	4.06		3.41	3.7	3.43	3.97	3.98	4.01
Width (W)	7.67	8.39	8.31	7.36	8.21	7.32		7.14	6.8	7.17	7.06	8.04	7.81
	4.62	4.845	4.69	4.65	4.78	4.69		4.615	4.605	4.67	4.7	4.745	4.815
	3.835	4.195	4.155	3.68	4.105	3.66		3.57	3.4	3.585	3.53	4.02	3.905
	0.085	0.585	0.845	0.09	0.545	-0.4		0.16	-0.3	0.155	-0.44	0.04	-0.105
Volume	142.235	175.095	162.561	131.806	165.721	130.006		122.936	110.621	125.467	120.752	160.58	153.663
apneatid (sec)
72
start
00:06:05
test 2
Participant:		Date:
Baseline								Post apnea
timing	-5	-4	-3	-2	-1	0		0	+1	+2	+3	+4	+5
length (L)	9.28	9.67	9.44	9.21	9	9.08		9.03	9.13	9.23	9.03	9.28	9.44
Thickness (T)	3.83	3.58	3.63	3.62	3.49	3.62		3.71	3.81	3.81	3.81	3.58	3.69
Width (W)	8.02	7.98	7.86	7.74	7.23	7.46		7.06	7.46	7.4	7.45	7.43	7.7
	4.64	4.835	4.72	4.605	4.5	4.54		4.515	4.565	4.615	4.515	4.64	4.72
	4.01	3.99	3.93	3.87	3.615	3.73		3.53	3.73	3.7	3.725	3.715	3.85
	0.18	0.41	0.3	0.25	0.125	0.11		-0.18	-0.08	-0.11	-0.085	0.135	0.16
Volume	155.947	159.506	151.787	143.841	123.014	132.173		117.523	132.955	132.202	131.138	133.939	146.271
apneatid (sec)
72
start

## Sheet: C07
test 1
				code: C07
Baseline								Post apnea
timing	-5	-4	-3	-2	-1	0		0	+1	+2	+3	+4	+5
length (L)	8.86	8.92	9.09	8.84	9.11	9.27		8.64	9.06	8.59	8.77	9.04	8.96
Thickness (T)	2.68	2.85	2.74	2.91	2.87	2.39		2.53	2.53	2.57	2.79	2.89	2.66
Width (W)	7.41	6.64	7.11	7.08	7.18	7.15		6.09	6.31	6.85	7.02	7.08	7.19
	4.43	4.46	4.545	4.42	4.555	4.635		4.32	4.53	4.295	4.385	4.52	4.48
	3.705	3.32	3.555	3.54	3.59	3.575		3.045	3.155	3.425	3.51	3.54	3.595
	1.025	0.47	0.815	0.63	0.72	1.185		0.515	0.625	0.855	0.72	0.65	0.935
Volume	117.61	100.894	113.976	112.33	118.003	110.433		81.4892	90.7311	98.9432	108.383	114.629	113.059
apneatid (sec)
83
start
00:05:00
test 2
Participant:		Date:
Baseline								Post apnea
timing	-5	-4	-3	-2	-1	0		0	+1	+2	+3	+4	+5
length (L)	9.38	8.95	8.79	9.28	9	9.02		9.79	9.23	9.08	9.09	9.23	9.4
Thickness (T)	2.64	2.79	2.93	2.65	2.87	2.91		2.35	2.83	2.87	2.8	2.53	2.34
Width (W)	7.23	6.63	6.83	6.84	6.58	7.09		6.07	6.88	7.07	6.63	6.67	7.13
	4.69	4.475	4.395	4.64	4.5	4.51		4.895	4.615	4.54	4.545	4.615	4.7
	3.615	3.315	3.415	3.42	3.29	3.545		3.035	3.44	3.535	3.315	3.335	3.565
	0.975	0.525	0.485	0.77	0.42	0.635		0.685	0.61	0.665	0.515	0.805	1.225
Volume	119.024	100.409	105.181	107.901	100.349	114.892		89.6209	110.779	114.613	102.079	101.237	110.33
apneatid (sec)
83
start

## Sheet: C08
test 1
				code: C08
Baseline								Post apnea
timing	-5	-4	-3	-2	-1	0		0	+1	+2	+3	+4	+5
length (L)	9.47	9.66	9.58	9.91	9.53	10.8		9.62	9.75	9.22	9.63	9.89	9.71
Thickness (T)	3.31	3.12	2.83	3.15	2.86	3.23		2.53	2.66	2.91	2.48	2.46	2.46
Width (W)	7.25	7.78	7.34	7.47	7.36	6.99		6.82	6.97	7.12	7.23	7.57	7.78
	4.735	4.83	4.79	4.955	4.765	5.4		4.81	4.875	4.61	4.815	4.945	4.855
	3.625	3.89	3.67	3.735	3.68	3.495		3.41	3.485	3.56	3.615	3.785	3.89
	0.315	0.77	0.84	0.585	0.82	0.265		0.88	0.825	0.65	1.135	1.325	1.43
Volume	129.327	147.073	128.04	141.216	128.436	137.35		109.337	117.052	118.283	118.792	130.187	133.07
apneatid (sec)
71
start
00:05:40
test 2
Baseline								Post apnea
timing	-5	-4	-3	-2	-1	0		0	+1	+2	+3	+4	+5
length (L)	9.58	10.1	9.48	9.81	10.1	10.5		9.59	9.69	9.55	10.2	9.44	10.03
Thickness (T)	2.91	2.55	2.55	2.65	3	2.3		3.01	2.52	2.9	2.65	3.04	2.38
Width (W)	6.78	6.34	7.45	7.38	7.36	7.55		6.68	6.58	6.52	6.96	7.29	7.59
	4.79	5.05	4.74	4.905	5.05	5.25		4.795	4.845	4.775	5.1	4.72	5.015
	3.39	3.17	3.725	3.69	3.68	3.775		3.34	3.29	3.26	3.48	3.645	3.795
	0.48	0.62	1.175	1.04	0.68	1.475		0.33	0.77	0.36	0.83	0.605	1.415
Volume	112.976	102.215	124.04	128.763	138.339	132.768		110.935	103.816	104.985	121.994	127.717	130.236
apneatid (sec)
67
start
00:07:00

## Sheet: C09
test 1
				code: C09
Baseline								Post apnea
timing	-5	-4	-3	-2	-1	0		0	+1	+2	+3	+4	+5
length (L)	9.66	10.8	10.7	10.5	10.6	10.4		10.4	9.79	10.3	10.6	10.4	10.7
Thickness (T)	3.94	3.74	3.92	3.98	4.13	3.69		3.62	3.75	3.51	3.73	3.59	3.55
Width (W)	8.96	8.97	8.84	8.69	8.86	8.92		8.31	8.2	8.14	8.21	8.6	8.56
	4.83	5.4	5.35	5.25	5.3	5.2		5.2	4.895	5.15	5.3	5.2	5.35
	4.48	4.485	4.42	4.345	4.43	4.46		4.155	4.1	4.07	4.105	4.3	4.28
	0.54	0.745	0.5	0.365	0.3	0.77		0.535	0.35	0.56	0.375	0.71	0.73
Volume	200.075	221.214	216.098	206.115	216.837	210.173		184.897	171.076	175.284	185.485	195.876	199.281
apneatid (sec)
99
start
00:05:00
test 2
Participant:		Date:
Baseline								Post apnea
timing	-5	-4	-3	-2	-1	0		0	+1	+2	+3	+4	+5
length (L)	10.5	10.8	10.4	10.5	11	10.8		10	9.92	10	10.3	10.4	10.5
Thickness (T)	3.62	3.74	3.56	3.76	3.77	3.47		3.73	3.74	3.83	3.99	3.82	3.89
Width (W)	8.95	8.8	8.96	8.67	8.48	8.81		8.35	8.42	8.44	8.94	8.82	8.84
	5.25	5.4	5.2	5.25	5.5	5.4		5	4.96	5	5.15	5.2	5.25
	4.475	4.4	4.48	4.335	4.24	4.405		4.175	4.21	4.22	4.47	4.41	4.42
	0.855	0.66	0.92	0.575	0.47	0.935		0.445	0.47	0.39	0.48	0.59	0.53
Volume	212.149	214.024	209.36	202.99	204.536	209.561		180.454	181.821	184.891	213.025	208.009	211.719
apneatid (sec)
99
start
00:05:00

## Sheet: C10
test 1
				Code: C10
Baseline								Post apnea
timing	-5	-4	-3	-2	-1	0		0	+1	+2	+3	+4	+5
length (L)	9.6	9.67	9.95	9.59	9.25	9.65		9.77	9.49	9.63	9.23	9.45	9.66
Thickness (T)	3.3	3.2	3.22	3.4	3.35	3.37		3.16	3.19	3.34	3.63	3.6	3.38
Width (W)	7.86	7.45	7.78	8.16	8.07	8.15		7.27	7.43	7.84	7.35	7.94	7.72
	4.8	4.835	4.975	4.795	4.625	4.825		4.885	4.745	4.815	4.615	4.725	4.83
	3.93	3.725	3.89	4.08	4.035	4.075		3.635	3.715	3.92	3.675	3.97	3.86
	0.63	0.525	0.67	0.68	0.685	0.705		0.475	0.525	0.58	0.045	0.37	0.48
Volume	151.275	137.715	152.989	162.525	153.16	162.78		132.874	134.412	151.566	130.517	154.611	148.388
apneatid (sec)
113
start
00:06:02
test 2
Baseline								Post apnea
timing	-5	-4	-3	-2	-1	0		0	+1	+2	+3	+4	+5
length (L)	10.1	9.45	9.62	9.19	9.73	9.46		9.67	9.95	9.56	10.1	10.5	9.49
Thickness (T)	3.4	3.57	3.68	3.8	3.99	3.83		3.25	3.24	3.8	3.72	3.3	3.68
Width (W)	7.29	8	7.8	8.24	8.57	7.4		7.42	7.32	7.22	7.22	7.88	7.82
	5.05	4.725	4.81	4.595	4.865	4.73		4.835	4.975	4.78	5.05	5.25	4.745
	3.645	4	3.9	4.12	4.285	3.7		3.71	3.66	3.61	3.61	3.94	3.91
	0.245	0.43	0.22	0.32	0.295	-0.13		0.46	0.42	-0.19	-0.11	0.64	0.23
Volume	139.883	156.502	152.734	162.367	186.195	135.448		137.234	137.735	130.102	137.705	166.182	151.402
apneatid (sec)
102
start
00:05:00

[truncated: 2 more sheets: C11, C12]
